# Supplementary material for: In vitro methods to ensure absence of residual undifferentiated human induced pluripotent stem cells intermingled in induced nephron progenitor cells
Source: PLoS One. 2022 Nov 15;17(11):e0275600. doi: 10.1371/journal.pone.0275600 (PMC9665373; doi:10.1371/journal.pone.0275600)
Supplement: S1 Data — (XLSX) [file pone.0275600.s019.xlsx]

## Sheet: Fig2C
Comparison	MIR302CHG_adj.p.value	CUZD1_adj.p.value	POU5F1_adj.p.value
1e-06 - 0	NA	1	0.997744
1e-05 - 0	0.00768915	0.982143	0.997563
1e-04 - 0	5.65655e-08	0.99475	0.999499
0.001 - 0	6.94111e-13	0.132996	0.998151
0.01 - 0	2.22045e-16	0.00111799	1.80564e-05
0.1 - 0	0	2.09574e-07	0
1 - 0	0	2.52496e-11	0
1e-05 - 1e-06	NA	0.980752	1
1e-04 - 1e-06	NA	0.994158	1
0.001 - 1e-06	NA	0.135378	0.900106
0.01 - 1e-06	NA	0.00124387	8.60752e-07
0.1 - 1e-06	NA	3.6912e-07	3.55271e-15
1 - 1e-06	NA	1.84e-10	0
1e-04 - 1e-05	0.00165574	0.999998	1
0.001 - 1e-05	2.8724e-08	0.0293011	0.897156
0.01 - 1e-05	9.72078e-12	0.000249445	2.19071e-06
0.1 - 1e-05	0	2.13773e-07	0
1 - 1e-05	0	1.62834e-10	0
0.001 - 1e-04	0.00165623	0.027228	0.941814
0.01 - 1e-04	8.1907e-09	0.000188469	2.26264e-06
0.1 - 1e-04	7.21645e-15	5.58187e-08	0
1 - 1e-04	0	2.8097e-10	0
0.01 - 0.001	0.000446153	0.591125	0.000120357
0.1 - 0.001	4.06631e-10	0.00128659	0
1 - 0.001	4.32987e-15	1.41972e-06	0
0.1 - 0.01	0.00048554	0.0714187	2.68885e-08
1 - 0.01	2.08069e-09	5.977e-05	0
1 - 0.1	0.00062483	0.123613	7.85856e-08

## Sheet: Fig2D
Comparison	MIR302CHG_adj.p.value	CUZD1_adj.p.value	POU5F1_adj.p.value
1e-06 - 0	1	0.91678	1
1e-05 - 0	0.104449	0.778236	1
1e-04 - 0	0.000116538	0.844861	1
0.001 - 0	0	0.00194093	1
0.01 - 0	0	2.35554e-06	0.769499
0.1 - 0	0	1.08811e-10	0.000197374
1 - 0	0	3.57492e-14	1.7919e-13
1e-05 - 1e-06	0.128098	0.999946	1
1e-04 - 1e-06	0.000144481	1	1
0.001 - 1e-06	0	0.0467276	0.999999
0.01 - 1e-06	0	0.000115247	0.755064
0.1 - 1e-06	0	1.02322e-08	0.000155473
1 - 1e-06	0	4.01901e-13	7.57172e-14
1e-04 - 1e-05	0.242424	0.999999	1
0.001 - 1e-05	6.32827e-15	0.141407	0.999997
0.01 - 1e-05	0	0.000703488	0.73522
0.1 - 1e-05	0	8.884e-08	0.000160072
1 - 1e-05	0	5.93479e-10	6.06182e-13
0.001 - 1e-04	7.56282e-11	0.0704572	0.99998
0.01 - 1e-04	0	0.000178072	0.689467
0.1 - 1e-04	0	1.56848e-08	0.000134707
1 - 1e-04	0	1.20048e-12	8.87068e-14
0.01 - 0.001	4.86442e-10	0.579779	0.862662
0.1 - 0.001	0	0.00217043	0.000372139
1 - 0.001	0	1.63932e-06	9.60565e-13
0.1 - 0.01	1.23998e-10	0.179759	0.0181329
1 - 0.01	0	0.000185925	1.04908e-10
1 - 0.1	4.31182e-10	0.186054	7.7477e-05

## Sheet: Fig3B
Comparison	MIR302CHG_adj.p.value	CUZD1_adj.p.value	POU5F1_adj.p.value
iPSC - 1.00E-06	0	5.68434e-14	0
NF - 1.00E-06	0.454559	0.436716	1
NPC - 1.00E-06	0.0311408	0.488645	0.975983
PF - 1.00E-06	1.90001e-10	4.6183e-05	0.00118163
NF - iPSC	0	3.75033e-13	0
NPC - iPSC	0	1.12133e-14	0
PF - iPSC	2.4766e-08	1.0021e-06	0
NPC - NF	0.585377	0.99853	0.986701
PF - NF	4.6724e-09	0.00181679	0.00356365
PF - NPC	1.82857e-11	0.000371254	0.00408167

## Sheet: Fig3C
Comparison	MIR302CHG_adj.p.value	CUZD1_adj.p.value	POU5F1_adj.p.value
D4 - 1.00E-06	0.916498	0.996751	0.991863
iPSC - 1.00E-06	0	2.67898e-11	0
NF - 1.00E-06	0.943679	0.989506	0.999545
PF - 1.00E-06	3.12461e-12	0.616635	0.00262224
iPSC - D4	0	2.01055e-10	0
NF - D4	0.584573	0.999783	0.999773
PF - D4	4.79317e-12	0.477902	0.000939673
NF - iPSC	0	3.93492e-09	0
PF - iPSC	2.05277e-10	1.68629e-06	1.11022e-16
PF - NF	6.78046e-10	0.488727	0.0045253

## Sheet: Fig4
Comparison	Figure4C_adj.p.value	Figure4D_adj.p.value	Figure4E_adj.p.value
1e-07 - 0	0.999995	0.942397	0.999995
1e-06 - 0	0.926169	0.600746	0.864784
1e-05 - 0	0.0113982	0.000448851	0.0594798
1e-04 - 0	1.12e-07	2.07e-10	2.03e-05
0.001 - 0	1.91e-14	2.22e-16	4.8e-10
0.01 - 0	0	0	2e-14
1e-06 - 1e-07	0.970411	0.99255	0.934075
1e-05 - 1e-07	0.0196604	0.0104648	0.0938525
1e-04 - 1e-07	9.26e-08	2.03e-08	4.5e-05
0.001 - 1e-07	8.77e-15	1.87e-13	2.04e-09
0.01 - 1e-07	0	0	7.45e-14
1e-05 - 1e-06	0.172542	0.0654891	0.594815
1e-04 - 1e-06	3.03e-06	4.71e-07	0.00148147
0.001 - 1e-06	9.68e-13	1.92e-11	1.11e-07
0.01 - 1e-06	0	0	2.97e-12
1e-04 - 1e-05	0.0150049	0.0157472	0.162765
0.001 - 1e-05	6.69e-09	4.61e-08	4.6e-05
0.01 - 1e-05	8.44e-15	1.55e-14	6.57e-09
0.001 - 1e-04	0.00511917	0.0112585	0.10368
0.01 - 1e-04	4.13e-09	8.37e-07	0.000171687
0.01 - 0.001	0.00719981	0.0168811	0.323667
