# Supplementary material for: In vitro methods to ensure absence of residual undifferentiated human induced pluripotent stem cells intermingled in induced nephron progenitor cells
Source: PLoS One. 2022 Nov 15;17(11):e0275600. doi: 10.1371/journal.pone.0275600 (PMC9665373; doi:10.1371/journal.pone.0275600)
Supplement: S1 File — (ZIP) [file pone.0275600.s021.zip]

Archive with 8 entries (7 files):
- S1_documents/
- __MACOSX/._S1_documents
- S1_documents/585A1_ICF_ippan_r0091_20160407.pdf
- __MACOSX/S1_documents/._585A1_ICF_ippan_r0091_20160407.pdf
- S1_documents/585A1_ICF_hito_g259_20160407.pdf
- __MACOSX/S1_documents/._585A1_ICF_hito_g259_20160407.pdf
- S1_documents/πÇÉBlood_DonorπÇæC687G540_ICF_v12e.pdf
- __MACOSX/S1_documents/._πÇÉBlood_DonorπÇæC687G540_ICF_v12e.pdf
